# Supplementary material for: Eco‐evolutionary community turnover following environmental change
Source: Evol Appl. 2019 Feb 20;12(7):1434–48. doi: 10.1111/eva.12776 (PMC6691227; doi:10.1111/eva.12776)
Supplement: Supplementary file 2 [file EVA-12-1434-s002.zip]

Archive with 8 entries (5 files):
- CodeSupp_EVA_Lasky/
- CodeSupp_EVA_Lasky/CommLocAdaptMS7.2_suppCode.Rmd
- __MACOSX/
- __MACOSX/CodeSupp_EVA_Lasky/
- __MACOSX/CodeSupp_EVA_Lasky/._CommLocAdaptMS7.2_suppCode.Rmd
- CodeSupp_EVA_Lasky/README.txt
- __MACOSX/CodeSupp_EVA_Lasky/._README.txt
- __MACOSX/._CodeSupp_EVA_Lasky
