# Supplementary material for: Eco‐evolutionary community turnover following environmental change
Source: Evol Appl. 2019 Feb 20;12(7):1434–48. doi: 10.1111/eva.12776 (PMC6691227; doi:10.1111/eva.12776)
Supplement: Supplementary file 2 [file EVA-12-1434-s002.zip › CodeSupp_EVA_Lasky/README.txt]

The 'CommLocAdaptMS7.2_suppCode.Rmd' file is an RMarkdown script that can be run in R.

These lines of R code can be used to execute the entire markdown script:


library(markdown)
library(RColorBrewer)
library(bookdown)
library(evaluate)

rmarkdown::render("CommLocAdaptMS7.2_suppCode.Rmd" , output_format = 'bookdown::pdf_document2')
